# Supplementary material for: A tert-Butyldiphenylsilyl-Containing Polyimide-Based Chemosensor for Sequential Detection of Fluoride Ions and Trace Water in Organic Solvents
Source: Molecules. 2023 Dec 7;28(24):7987. doi: 10.3390/molecules28247987 (PMC10745802; doi:10.3390/molecules28247987)
Supplement: Supplementary file 1 [file molecules-28-07987-s001.zip]

Archive with 1 entries (1 files):
- molecules-2687865-supplementary.pdf
